# Supplementary material for: The roles of two extracellular loops in proton sensing and permeation in human Otop1 proton channel
Source: Commun Biol. 2022 Oct 20;5:1110. doi: 10.1038/s42003-022-04085-2 (PMC9585144; doi:10.1038/s42003-022-04085-2)
Supplement: Supplementary file 3 — Supplementary Data [file 42003_2022_4085_MOESM3_ESM.xlsx]

## Sheet: Fig. 1d
Representative I-V curves for WT Otop1
Voltage (mV)	pH 7.5	pH 6	pH 5	pH 4.5	pH 4
-100	-0.288467	-0.367146	-0.657134	-2.57489	-5.98125
-90	-0.256371	-0.342346	-0.662231	-2.43073	-5.37839
-80	-0.221352	-0.319347	-0.613801	-2.19288	-4.82941
-70	-0.19488	-0.288958	-0.544826	-1.97191	-4.35281
-60	-0.171495	-0.248841	-0.474496	-1.77707	-3.93517
-50	-0.147081	-0.211144	-0.412677	-1.59952	-3.55559
-40	-0.111734	-0.179118	-0.360423	-1.42549	-3.18243
-30	-0.0707751	-0.148519	-0.305772	-1.25033	-2.78719
-20	-0.0267175	-0.108133	-0.241533	-1.08995	-2.36152
-10	0.00586966	-0.0548849	-0.171378	-0.93641	-1.95042
0	0.0508042	0.00389362	-0.10832	-0.781238	-1.55409
10	0.11675	0.0601348	-0.0493075	-0.612819	-1.16496
20	0.198236	0.122012	0.01658	-0.436051	-0.767558
30	0.291624	0.206584	0.100708	-0.255857	-0.373332
40	0.393782	0.309783	0.191255	-0.0745401	0.0128852
50	0.514706	0.427667	0.281077	0.120118	0.411052
60	0.665739	0.553982	0.374127	0.339061	0.821168
70	0.840859	0.689908	0.471923	0.56433	1.2512
80	1.02502	0.850821	0.595093	0.798228	1.70438
90	1.22951	1.04717	0.733907	1.03158	2.19405
100	1.45149	1.26122	0.879503	1.28812	2.73441

## Sheet: Fig. 1e
Representative I-V curves							Bar graph of the currents of the three loop deletion mutants
Voltage (mV)	WT	L5-6Δ	L-6-7Δ	L10-11Δ				WT (n=11)												L5-6Δ (n=10)											L6-7Δ (n=10)											L10-11Δ (n=10)
-100	-2.50052	-0.38303	-0.340543	-2.20468			pH 6.0	-0.0845798	-0.0906804	-0.101713	-0.125853	-0.191737	-0.0502907	-0.180765	-0.0749552	-0.134614	-0.246737	-0.120429		-0.019112	-0.0104184	-0.0072587	-0.0114919	-0.006656	-0.0024714	-0.010394	-0.0206	-0.0157475	-0.0189045		-0.0125816	-0.0039854	-0.0189933	0.00851876	-0.0267334	-0.0412394	-0.0058303	-0.0093355	-0.0156094	-0.0126484		-0.148397	-0.226831	-0.265292	-0.121909	-0.131414	-0.0320025	-0.0578758	-0.137972
-90	-2.43376	-0.35679	-0.281627	-2.08165			pH 5.0	-0.531613	-0.501579	-0.573503	-0.688479	-0.590728	-0.297048	-0.823102	-0.411547	-0.637737	-1.01998	-0.498911		-0.166716	-0.161902	-0.117148	-0.0682284	-0.0841075	-0.0364885	-0.0555986	-0.17573	-0.128118	-0.0833422		-0.0658181	-0.0246036	-0.0947252	-0.024571	-0.27426	-0.360994	-0.12423	-0.082287	-0.0886649	-0.112996		-0.441312	-0.65233	-0.481247	-0.377934	-0.560129	-0.201507	-0.390134	-0.51993
-80	-2.18112	-0.325785	-0.257945	-1.89018			pH4.5	-2.50927	-2.23092	-2.41518	-2.82182	-2.27239	-1.38999	-3.13303	-1.91224	-2.56157	-3.78352	-2.4092		-0.349938	-0.288455	-0.268791	-0.132192	-0.197759	-0.0898893	-0.108558	-0.389033	-0.203918	-0.138641		-0.135379	-0.0423818	-0.378525	-0.0618402	-0.508519	-0.703555	-0.263698	-0.173889	-0.155741	-0.210576		-1.90664	-2.58632	-1.92826	-1.56389	-2.45175	-1.45268	-2.02923	-2.08677
-70	-1.93434	-0.260746	-0.211254	-1.71192			pH 4.0	-7.87548	-7.1484	-7.66312	-8.53763	-6.60159	-4.31255	-8.81856	-6.19123	-7.72105	-11.0205	-7.48698		-0.509527	-0.45783	-0.406656	-0.132192	-0.300748	-0.163559	-0.154494	-0.562018	-0.332604	-0.227932		-0.193346	-0.0586523	-0.512516	-0.107125	-0.730777	-1.0508	-0.413714	-0.263477	-0.238592	-0.328478		-5.99774	-7.17372	-5.34167	-4.71145	-6.92109	-4.84732	-6.41763	-6.74346
-60	-1.70782	-0.1839	-0.152536	-1.54812
-50	-1.50514	-0.134661	-0.112377	-1.3927
-40	-1.32032	-0.0990217	-0.0806565	-1.23939
-30	-1.15361	-0.0689908	-0.0538156	-1.09532
-20	-0.999088	-0.0403437	-0.0347842	-0.959648
-10	-0.839383	-0.0128148	-0.019633	-0.82516
0	-0.689951	0.0080056	-0.0020897	-0.690113
10	-0.545516	0.0287497	0.0204584	-0.55334
20	-0.409408	0.0549395	0.0431228	-0.417907
30	-0.272433	0.0850809	0.0677403	-0.286517
40	-0.128277	0.11563	0.0904018	-0.154044
50	0.0205389	0.143262	0.117958	-0.0107244
60	0.165725	0.169081	0.146589	0.135406
70	0.318293	0.203857	0.182701	0.288623
80	0.485831	0.243007	0.22172	0.449789
90	0.675556	0.284458	0.2675	0.6287
100	0.88792	0.339571	0.336885	0.8255
[truncated: 2 more columns]

## Sheet: Fig. 1g
Representative I-V curves					Bar graph of the currents of the loop replacement mutants
Voltage (mV)	WT	L5-6/3HA	L11-12/HA			WT (n=8)									L5-6/3HA (n=8)									L11-12/HA (n=8)
-100	-2.77373	-0.250592	-0.144592		pH 6.0	-0.0607338	-0.0453926	-0.0678027	-0.0979188	-0.0542397	-0.0347488	-0.0593521	-0.159125		0.00635357	-0.0083164	-0.006488	-0.0117473	-0.0004894	0.00946448	-0.0093784	0.00010217		-0.0151432	-0.0003408	-0.0034841	0.00500742	-0.0076879	-0.003919	0.00228119	0.00047216
-90	-2.5983	-0.247779	-0.15889		pH 5.0	-0.249904	-0.658613	-0.389995	-0.444595	-0.162224	-0.447825	-0.461597	-0.511779		-0.0227847	-0.0392185	-0.0376348	-0.0177029	-0.0275787	-0.0022908	-0.0245082	-0.0095075		-0.0250459	-0.0117772	-0.0014292	0.0058314	-0.0077362	-0.0026576	8.1375e-05	-0.003927
-80	-2.30379	-0.204422	-0.133578		pH 4.5	-2.15854	-3.07272	-2.55042	-2.73468	-1.39872	-2.34819	-2.50727	-2.4642		-0.10319	-0.0945722	-0.0897513	-0.0303939	-0.107365	-0.0336124	-0.102421	-0.0368201		-0.068354	-0.0377452	-0.0169805	-0.0284831	-0.0162506	-0.0123723	-0.0013453	-0.0211493
-70	-1.99738	-0.159563	-0.105779		pH 4.0	-6.91915	-7.08833	-6.30834	-6.54209	-4.59399	-7.31345	-7.52899	-7.26963		-0.282378	-0.165766	-0.160525	-0.0496213	-0.253105	-0.089278	-0.263293	-0.0794909		-0.11818	-0.100667	-0.0414225	-0.0688298	-0.0339101	-0.0398382	-0.0244497	-0.0549115
-60	-1.72047	-0.121605	-0.0805079
-50	-1.48411	-0.0909585	-0.0622152
-40	-1.27623	-0.0660847	-0.0464071
-30	-1.09487	-0.048043	-0.0309448
-20	-0.919579	-0.0337253	-0.0121358
-10	-0.759662	-0.0196657	0.00735728
0	-0.615559	0.00030921	0.0254466
10	-0.482799	0.0199292	0.0439733
20	-0.361927	0.0373874	0.0646311
30	-0.236302	0.0550741	0.0899429
40	-0.111638	0.0780121	0.119441
50	0.0103619	0.106443	0.148499
60	0.13109	0.135334	0.180344
70	0.252417	0.168132	0.219259
80	0.388218	0.206552	0.270131
90	0.545841	0.256942	0.330383
100	0.725863	0.325656	0.406278

## Sheet: Fig. 2c
Representative I-V curves					Bar graph of the currents of the L5-6 multiple-amino-acid mutants
Voltage (mV)	WT	L5-6-QQQ	L5-6-NNQ			WT (n=5)						L5-6-QQQ (n=10)											L5-6-NNQ (n=7)
-100	-2.58261	-0.304101	-2.2722		pH 6.0	-0.0679351	-0.0491181	-0.0349033	-0.0961538	-0.119861		-0.0066931	-0.0074605	-0.0061598	-0.0068381	-0.0160663	-0.014003	-0.0024468	-0.0046289	-0.0223103	-0.002644		-0.023323	-0.0102139	-0.0489578	-0.0327888	-0.0266313	-0.0170828	-0.009312
-90	-2.47285	-0.299348	-2.22341		pH 5.0	-0.375767	-0.333222	-0.284813	-0.524781	-0.707301		-0.0387573	-0.0164647	-0.0305146	-0.0386277	-0.0213353	-0.0411043	-0.029891	-0.0066274	-0.0244546	-0.0189506		-0.171055	-0.251043	-0.362157	-0.418725	-0.304328	-0.238928	-0.35955
-80	-2.22977	-0.255702	-1.99411		pH 4.5	-2.29897	-1.93876	-1.92606	-2.50689	-2.88212		-0.0886698	-0.0863144	-0.101597	-0.155318	-0.0856707	-0.15289	-0.166143	-0.0651482	-0.104214	-0.0841799		-1.66034	-1.57878	-2.04976	-2.0103	-1.37705	-1.66224	-1.88903
-70	-1.9797	-0.204524	-1.75549		pH 4.0	-7.43264	-6.33464	-6.68767	-7.33323	-8.2361		-0.354748	-0.692645	-0.772308	-1.23492	-0.747027	-1.18645	-1.2542	-0.441551	-0.866958	-0.679019		-7.07582	-6.56638	-7.36845	-7.02848	-5.18136	-6.8664	-6.60496
-60	-1.74361	-0.15581	-1.54201
-50	-1.53092	-0.115708	-1.35387
-40	-1.33993	-0.085803	-1.17838
-30	-1.16458	-0.0604059	-1.01366
-20	-0.997817	-0.0338178	-0.864047
-10	-0.832685	-0.0016285	-0.72768
0	-0.677791	0.02658	-0.600605
10	-0.53353	0.0513073	-0.4702
20	-0.392865	0.0686511	-0.337989
30	-0.250203	0.0991578	-0.213591
40	-0.102627	0.1332	-0.0953904
50	0.0474914	0.165041	0.0228963
60	0.19639	0.196603	0.141502
70	0.356166	0.229984	0.283171
80	0.533143	0.272533	0.411806
90	0.735844	0.321218	0.545333
100	0.961748	0.380171	0.691809

## Sheet: Fig. 2e
Representative I-V curves								Bar graph of the currents of the L5-6 single-amino-acid mutants
voltage (mV)	WT	E228Q	H229Q	K230Q	E231Q	R232Q			WT (n=14)															E228Q (n=11)												H229Q (n=7)								K230Q (n=12)
-100	-3.19056	-2.12373	-0.25942	-3.48408	-1.94733	-2.41958		pH 6.0	-0.26197	-0.26858	-0.24847	-0.49885	-0.29715	-0.27245	-0.06073	-0.0454	-0.0678	-0.09792	-0.05424	-0.03475	-0.05935	-0.15912		-0.5093	-0.57095	-0.06911	-0.22992	-0.31495	-0.06734	-0.09748	-0.04543	-0.10332	0.01249	-0.18779		0.00706	0.00863	-0.01883	0.02902	0.09463	0.00475	0.01808		-0.12521	-0.17258	-0.22587	-0.28075	-0.22295	-0.17469
-90	-3.12971	-1.97035	-0.21965	-3.26758	-1.86466	-2.01257		pH 5.0	-0.65398	-0.66048	-0.68877	-1.30381	-0.80782	-0.79761	-0.2499	-0.65862	-0.38999	-0.4446	-0.16223	-0.44782	-0.4616	-0.51178		-0.81627	-0.74113	-0.06697	-0.72374	-0.80099	-0.53278	-0.65424	-0.3124	-0.63174	-0.19706	-0.35326		-0.0333	-0.02343	-0.04619	0.01157	0.04836	-0.06351	-0.00582		-1.14315	-1.10131	-1.29661	-1.32313	-1.34491	-0.51576
-80	-2.828	-1.77696	-0.19338	-2.91143	-1.70251	-1.58997		pH 4.5	-3.30553	-3.00436	-3.1413	-4.62634	-3.47477	-3.41899	-2.15854	-3.07272	-2.55042	-2.73468	-1.39873	-2.34819	-2.50727	-2.4642		-2.96656	-2.71647	-1.93276	-3.22566	-3.22706	-1.1085	-1.37119	-0.80022	-1.27933	-0.95662	-1.53773		-0.42825	-0.26526	-0.36551	-0.42665	-0.41748	-0.52821	-0.51547		-4.40922	-4.2108	-4.63131	-4.39779	-4.54557	-1.82571
-70	-2.48754	-1.59206	-0.17135	-2.57676	-1.53061	-1.25444		pH 4.0	-7.42139	-6.11675	-7.01829	-9.59897	-7.31383	-7.34538	-6.91915	-7.08833	-6.30834	-6.54209	-4.59399	-7.31345	-7.52899	-7.26962		-5.75333	-5.03457	-3.6757	-6.68135	-6.66456	-3.48484	-4.0775	-2.79965	-3.70951	-3.09628	-5.26505		-2.5632	-2.09622	-2.35886	-2.85721	-2.90012	-2.8995	-3.16262		-8.45069	-8.40425	-9.5084	-9.2559	-9.46652	-4.51844
-60	-2.1658	-1.42367	-0.14294	-2.28379	-1.35827	-0.98912
-50	-1.86884	-1.26701	-0.10745	-2.02613	-1.18953	-0.77882
-40	-1.59508	-1.11523	-0.08149	-1.78901	-1.03122	-0.60874
-30	-1.34604	-0.96954	-0.06064	-1.56789	-0.88791	-0.4671
-20	-1.12488	-0.82997	-0.04351	-1.35488	-0.75222	-0.33928
-10	-0.92305	-0.70155	-0.01667	-1.15081	-0.61695	-0.22713
0	-0.73194	-0.578	0.018654	-0.95399	-0.48082	-0.1336
10	-0.54829	-0.45407	0.049647	-0.76285	-0.34917	-0.05027
20	-0.3778	-0.32755	0.073361	-0.56608	-0.22861	0.027435
30	-0.22335	-0.20557	0.096438	-0.36616	-0.10943	0.104175
40	-0.0772	-0.09034	0.127831	-0.16434	0.014304	0.185711
50	0.072743	0.026965	0.168274	0.04131	0.146062	0.260815
60	0.226577	0.149633	0.209234	0.258843	0.273195	0.341496
70	0.380154	0.27989	0.241187	0.490971	0.40777	0.429267
80	0.537617	0.416904	0.286578	0.728779	0.551633	0.532946
90	0.715265	0.567159	0.357007	0.979624	0.718235	0.657915
100	0.932609	0.729168	0.470755	1.24208	0.91282	0.797576
[truncated: 29 more columns]

## Sheet: Fig. 2g
Representative I-V curves									Bar graph of the currents of the H229 mutants
Voltage (mV)	WT	H229Q	H229R	H229K	H229C	H229D	H229E			WT (n=10)											H229Q (n=11)												H229R (n=13)														H229K (n=9)
-100	-4.43104	-0.69697	-3.15394	-2.07802	-0.27065	-3.12465	-0.72963		pH 6.0	-0.14029	-0.6514	-0.45964	-0.53002	-0.55995	-0.30825	-0.2243	-0.19213	-0.16891	-0.18918		0.02013	0.02549	0.00309	0.08107	0.04322	-0.00578	-0.00282	-0.00628	-0.00122	-0.0023	-0.00103		-0.02647	0.13483	-0.03296	0.00214	0.01599	-0.0619	-0.03374	-0.01705	-0.02573	0.00797	-0.02755	-0.06244	-0.05002		-0.03915	-0.0758	0.25847
-90	-4.08245	-0.6035	-2.70881	-1.68782	-0.24338	-2.88158	-0.67833		pH 5.0	-0.67813	-1.49213	-1.49738	-1.22096	-1.21658	-1.2447	-0.92798	-0.97243	-0.87354	-0.76567		-0.0132	-0.05595	-0.08913	0.01122	-0.00506	-0.01432	-0.00644	-0.00511	-0.01306	-0.00885	-0.00608		-0.52696	-0.54451	-0.96906	-0.94737	-0.34198	-0.7509	-0.5129	-0.40836	-0.35226	-0.49256	-0.30168	-0.58543	-0.37732		-0.86756	-0.76246	-0.35775
-80	-3.62196	-0.49317	-2.29598	-1.34548	-0.21199	-2.57106	-0.59501		pH 4.5	-3.05981	-5.0847	-5.29428	-4.98789	-4.73379	-4.30369	-3.58644	-3.70725	-3.16642	-3.18591		-0.497749	-0.666137	-0.727061	-0.476037	-0.592878	-0.103508	-0.0820903	-0.0581857	-0.102802	-0.0428655	-0.0449869		-2.99461	-3.09662	-4.01043	-4.14239	-2.52496	-3.20834	-2.60383	-2.29102	-2.26599	-2.67444	-1.95982	-3.04672	-2.20094		-3.55324	-3.53103	-3.04461
-70	-3.21429	-0.39896	-1.96933	-1.07495	-0.18269	-2.28007	-0.5162		pH 4.0	-6.80293	-12.6626	-12.1912	-10.2828	-10.4109	-11.6077	-9.87751	-10.1073	-9.17532	-9.11066		-3.44361	-3.55486	-4.25035	-3.01007	-3.78933	-1.2632	-1.1514	-0.86904	-1.43546	-0.7453	-0.84892		-6.80137	-6.82427	-8.34162	-8.61372	-6.34673	-8.81357	-7.40495	-6.97612	-6.97853	-7.86726	-6.30301	-8.60245	-6.94395		-7.07117	-7.11654	-6.46373
-60	-2.86102	-0.31202	-1.69954	-0.86612	-0.15271	-2.02284	-0.44142
-50	-2.53919	-0.23326	-1.4725	-0.70285	-0.12014	-1.82926	-0.36196
-40	-2.2408	-0.16947	-1.28334	-0.56309	-0.09245	-1.57412	-0.28608
-30	-1.96472	-0.12516	-1.12116	-0.4412	-0.0698	-1.36388	-0.22308
-20	-1.70222	-0.09395	-0.96923	-0.33765	-0.05204	-1.16605	-0.16902
-10	-1.44361	-0.0571	-0.82305	-0.2542	-0.03105	-0.98004	-0.12172
0	-1.18371	-0.01753	-0.68828	-0.18733	-0.00608	-0.80696	-0.06731
10	-0.92519	0.017742	-0.56914	-0.12341	0.016087	-0.63529	-0.01079
20	-0.66718	0.043676	-0.45934	-0.05984	0.035873	-0.4574	0.042391
30	-0.41114	0.069437	-0.34377	-0.00286	0.054832	-0.2843	0.090039
40	-0.14532	0.103581	-0.22358	0.046483	0.077504	-0.11467	0.136242
50	0.136037	0.151075	-0.10602	0.088703	0.107897	0.053493	0.19419
60	0.433794	0.193953	0.004864	0.140906	0.134556	0.226444	0.268683
70	0.734963	0.237348	0.11502	0.201292	0.170962	0.41425	0.336658
80	1.04113	0.294303	0.234067	0.2656	0.206992	0.604418	0.417033
90	1.36704	0.368554	0.370216	0.34009	0.254997	0.882198	0.513116
100	1.71639	0.465687	0.516267	0.433419	0.31743	1.07046	0.633848
[truncated: 39 more columns]

## Sheet: Fig. 3a
Proton dose-response curves of L-5-6 multiple-amino-acid mutants
[H+] (mol/L)	WT (n=5)						L5-6-QQQ (n=10)											L5-6-NNQ (n=7)
3.1e-08	0	0	0	0	0		0	0	0	0	0	0	0	0	0	0		0	0	0	0	0	0	0
1e-06	0.00914009	0.00775389	0.00521905	0.0131121	0.0145531		0.0188673	0.0107711	0.00797585	0.00553726	0.021507	0.0118024	0.00195088	0.0104834	0.0257339	0.00389379		0.00329616	0.00155549	0.00664424	0.00466514	0.00513983	0.00248789	0.00140986
1e-05	0.0505564	0.0526031	0.0425878	0.071562	0.0858781		0.109253	0.0237707	0.0395109	0.0312794	0.0285603	0.0346448	0.0238327	0.0150094	0.0282073	0.0279088		0.0241746	0.0382316	0.0491497	0.0595756	0.0587351	0.0347967	0.0544364
3.1623e-05	0.300168	0.298303	0.282783	0.328741	0.335384		0.231085	0.113845	0.123574	0.120234	0.0931752	0.117062	0.130518	0.137061	0.0944719	0.120079		0.231354	0.238878	0.271536	0.281356	0.26063	0.239596	0.284592
0.0001	1	1	1	1	1		1	1	1	1	1	1	1	1	1	1		1	1	1	1	1	1	1

## Sheet: Fig. 3b
Proton dose-response curves of H229 mutants
[H+] (mol/L)	WT (n=10)											H229C (n=11)												H229D (n=12)													H229E (n=10)											H229K (n=9)
3.1e-08	0	0	0	0	0	0	0	0	0	0		0	0	0	0	0	0	0	0	0	0	0		0	0	0	0	0	0	0	0	0	0	0	0		0	0	0	0	0	0	0	0	0	0		0	0
1e-06	0.020622	0.051443	0.037703	0.051544	0.053785	0.026556	0.022709	0.01901	0.018409	0.020765		0.010892	0.000457	-0.01312	-0.01025	0.002559	0.004747	0.006028	0.020449	0.007424	0.005062	0.015602		-0.0039	0.00081	0.001035	-0.00121	-0.01072	-0.00265	-0.00821	0.00011	-4.3e-05	0.00453	-0.00055	0.002138		-0.00513	-0.00097	-0.01069	-0.01617	-0.01463	-0.00018	0.000432	0.007479	-0.00238	0.008631		0.005537	0.010652
1e-05	0.099681	0.117838	0.122825	0.118737	0.116856	0.10723	0.093949	0.096212	0.095205	0.084041		0.034453	0.004097	-0.00321	0.0188	0.007951	0.029917	0.018343	0.034458	0.00411	0.025496	-0.00204		0.031507	0.052135	0.051915	0.03772	0.035322	0.034476	-0.00082	0.008213	0.011006	0.010698	0.004727	0.011479		0.008979	0.015417	0.003351	-0.00316	0.01541	-0.0086	0.007322	-0.00098	0.00421	0.015357		0.12269	0.107138
3.162e-05	0.429156	0.350109	0.396569	0.433523	0.40091	0.344204	0.340383	0.347783	0.326693	0.328925		0.153904	0.083253	0.100162	0.124268	0.046391	0.130812	0.104585	0.073997	0.056252	0.041799	0.008721		0.331344	0.365268	0.337719	0.382694	0.369736	0.354172	0.158265	0.172992	0.200101	0.177633	0.178484	0.183918		0.14832	0.196038	0.154887	0.127564	0.204192	0.011766	0.027332	0.014013	0.022612	0.002215		0.49696	0.485521
0.0001	1	1	1	1	1	1	1	1	1	1		1	1	1	1	1	1	1	1	1	1	1		1	1	1	1	1	1	1	1	1	1	1	1		1	1	1	1	1	1	1	1	1	1		1	1
[truncated: 31 more columns]

## Sheet: Fig. 3e
Proton dose-response curves of all H to A mutants
[H+] (mol/L)	WT (n=6)							H127A (n=8)									H173A (n=8)									H176A (n=8)									H187A (n=8)									H205A (n=9)
3.1e-08	0	0	0	0	0	0		0	0	0	0	0	0	0	0		0	0	0	0	0	0	0	0		0	0	0	0	0	0	0	0		0	0	0	0	0	0	0	0		0	0	0	0	0	0
1e-06	0.00995409	0.0212132	0.0142184	0.0193482	0.0134325	0.0123048		0.0030636	-0.000893	0.00682336	0.0135255	0.0113705	0.0200808	0.0172998	0.0362002		0.0225105	0.0171546	0.0145519	0.0202471	0.00581522	0.00173837	-0.0017147	0.00679102		-0.0427785	0.0133379	0.0181517	0.00969928	0.0273971	0.0020579	-0.0013211	0.00813628		-0.0007304	0.00298028	2.6739e-05	0.00111455	0.00382327	0.00792273	0.00133207	0.00357274		0.00114835	0.00490255	-0.007685	-0.0037458	-0.0108939	-0.0109923
1e-05	0.0793538	0.0796065	0.0620112	0.0556121	0.0483638	0.0749865		0.0850849	0.0151922	0.0494255	0.0774132	0.0744899	0.0984045	0.0827617	0.11169		0.00795277	0.00343632	0.00332951	0.00949168	0.00669074	0.00571598	0.0146317	0.0188546		0.0167697	0.110427	0.0980277	0.0920569	0.0913708	0.0634197	0.0565444	0.0758144		0.00402371	0.00484817	0.00939015	0.00730379	0.0071469	0.008298	0.0030611	0.00692105		0.0549184	0.0628547	0.0258949	0.0318834	0.0378143	0.00703783
3.162e-05	0.40259	0.408341	0.300998	0.291804	0.264654	0.328397		0.404947	0.262702	0.227418	0.333087	0.326393	0.356159	0.328067	0.358857			0.181978	0.184669	0.239285	0.148381	0.121305	0.175886	0.197824		0.470992	0.532387	0.520509	0.412743	0.394025	0.378011	0.34621	0.371748		0.242275	0.275639	0.268377	0.115031	0.112393	0.105526	0.0993591	0.100341		0.3877	0.390978	0.36466	0.337311	0.243514	0.231916
0.0001	1	1	1	1	1	1		1	1	1	1	1	1	1	1		1	1	1	1	1	1	1	1		1	1	1	1	1	1	1	1		1	1	1	1	1	1	1	1		1	1	1	1	1	1
[truncated: 28 more columns]

## Sheet: Fig. 4d
Representative I-V curves								Bar graph for the currents of the L11-12 interaction mutants
Voltage (mV)	WT	Y332A	Y351C	P567A	N571A	P567A//N571A			WT (n=9)										Y332A (n=8)									Y351C (n=8)									P567A (n=8)									N571A (n=8)
-100	-2.83533	-0.103935	-0.18835	-2.95192	-2.60141	-0.161661		pH 6.0	-0.118036	-0.095014	-0.118036	-0.125625	-0.153161	-0.637443	-0.306029	-0.459132	-0.367135		-0.060521	-0.073885	-0.069314	-0.064824	-0.066367	-0.099223	-0.118966	-0.094842		-0.099995	-0.091156	-0.074854	-0.105081	-0.093733	-0.094103	-0.098726	-0.095292		-0.156234	-0.127025	-0.143199	-0.140112	-0.165134	-0.123473	-0.176838	-0.103807		-0.143678	-0.165052	-0.214149	-0.208654
-90	-2.69442	-0.117627	-0.221365	-2.83278	-2.47966	-0.172652		pH 5.0	-0.387164	-0.334758	-0.234564	-0.59086	-0.6625	-0.693649	-0.707201	-0.8866	-0.65725		-0.067501	-0.083555	-0.068822	-0.069945	-0.062216	-0.115148	-0.115491	-0.104434		-0.105874	-0.09582	-0.089822	-0.106468	-0.097009	-0.104188	-0.108172	-0.107842		-0.949652	-0.598396	-0.811721	-0.73545	-0.889523	-0.46534	-0.902677	-0.503505		-0.292489	-0.361101	-0.498641	-0.519804
-80	-2.4471	-0.0920438	-0.197585	-2.57748	-2.1695	-0.14846		pH 4.5	-2.69994	-2.69256	-2.83533	-2.58151	-2.9434	-2.54542	-2.6497	-3.0627	-2.57511		-0.083836	-0.103935	-0.062158	-0.094768	-0.067723	-0.11502	-0.111369	-0.098925		-0.207731	-0.190517	-0.172312	-0.177491	-0.165601	-0.131992	-0.189235	-0.18835		-3.37008	-2.95192	-3.46273	-3.33929	-3.48381	-2.31791	-3.51039	-2.5438		-1.80744	-2.06936	-2.34211	-2.70285
-70	-2.20014	-0.0724588	-0.158942	-2.31923	-1.88617	-0.125765		pH 4.0	-8.05766	-9.79373	-6.64493	-6.57929	-7.3093	-5.7741	-6.06292	-6.90305	-5.9808		-0.095832	-0.144029	-0.066589	-0.141807	-0.081439	-0.125964	-0.136867	-0.119349		-0.32095	-0.32309	-0.410864	-0.252701	-0.245594	-0.234037	-0.300248	-0.334465		-8.10613	-7.32824	-8.48667	-8.07868	-8.54134	-5.63245	-8.49037	-6.27257		-4.35865	-5.04873	-5.43441	-6.07292
-60	-1.96558	-0.0641454	-0.131067	-2.08089	-1.65384	-0.107174
-50	-1.74137	-0.0572585	-0.118781	-1.85494	-1.46086	-0.0888985
-40	-1.52891	-0.0406316	-0.1131	-1.64169	-1.29557	-0.0706347
-30	-1.33991	-0.020614	-0.0936137	-1.44637	-1.13903	-0.0546042
-20	-1.16905	-0.0089799	-0.0650645	-1.2711	-0.989448	-0.041263
-10	-1.00412	-0.0067349	-0.0457103	-1.10857	-0.849745	-0.0299797
0	-0.836065	-0.0014966	-0.0406901	-0.945318	-0.72868	-0.0137621
10	-0.670685	0.0144052	-0.0347187	-0.783364	-0.615052	0.00508626
20	-0.516659	0.0353934	-0.0161043	-0.622651	-0.497904	0.0235137
30	-0.37035	0.0512719	0.012643	-0.474436	-0.375109	0.0418126
40	-0.221141	0.0601816	0.0344941	-0.331677	-0.258359	0.0609884
50	-0.0617601	0.0704477	0.0432531	-0.184995	-0.15281	0.0887582
60	0.105233	0.0952008	0.057772	-0.0244537	-0.0452736	0.119287
70	0.272706	0.125987	0.0831505	0.129085	0.0717923	0.152553
80	0.443569	0.156517	0.12462	0.289481	0.193313	0.185117
90	0.639244	0.178873	0.20752	0.452519	0.313828	0.224579
100	0.852633	0.217821	0.194057	0.632282	0.42962	0.273968
[truncated: 12 more columns]

[truncated: 10 more sheets: Fig. 5c, Fig. 5e, Fig. 5g, Fig. 6c, Supp Fig. 1a, Supp Fig. 1b, Supp Fig. 2, Supp Fig. 3a, Supp Fig. 3b, Supp Fig. 5b]
